# Supplementary material for: Population structure of community-acquired extended-spectrum beta-lactamase producing Escherichia coli and methicillin resistant Staphylococcus aureus in a French region showed no difference between urban and rural areas
Source: PLoS One. 2023 Nov 16;18(11):e0294433. doi: 10.1371/journal.pone.0294433 (PMC10653544; doi:10.1371/journal.pone.0294433)
Supplement: S1 Table — (XLSX) [file pone.0294433.s002.xlsx]

## Sheet: Escherichia
Strain_numer	Sampling year	Laboratory	Geographical origin	Phylogroup	ST	fimH	ESBL genes	ESBL Localisation	aac(3)-IIa	aac(3)-IV	aac(6')-Ib11	aac(6')-Ib-cr	aadA1	aadA2	aadA22	aadA5	ant(2'')-Ia	ant(3'')-Ia	aph(3')-Ia	aph(3'')-Ib	aph(6)-Id	blaCTX-M-1	blaCTX-M-104	blaCTX-M-14	blaCTX-M-15	blaCTX-M-192	blaCTX-M-24	blaCTX-M-27	blaCTX-M-3	blaCTX-M-32	blaCTX-M-55	blaCTX-M-65	blaSHV-12	blaDHA-1	blaOXA-1	blaOXA-10	blaCARB-2	blaTEM-1	blaTEM-2	blaTEM-182	blaTEM-208	blaTEM-33	blaTEM-35	blaTEM-40	ampC_C-42T	ARR-2	ARR-3	cat(pC221)	catA1
4-1-E-143	2019	CBM	Urban	A	10		CTX-M-14	Plasmid	0	0	0	0	0	0	0	0	0	0	0	0	0	0	0	1	0	0	0	0	0	0	0	0	0	0	0	0	0	0	0	0	0	0	0	0	0	0	0	0	0
6-2-E-104	2019	Medilys	Rural	A	10	fimH54	CTX-M-14	Plasmid	0	0	0	0	0	0	0	0	0	0	0	0	0	0	0	1	0	0	0	0	0	0	0	0	0	0	0	0	0	0	0	0	0	0	0	0	0	0	0	0	0
6-2-E-100	2019	Medilys	Rural	A	10	fimH54	CTX-M-15	Plasmid	0	0	0	0	0	0	0	0	0	0	0	0	0	0	0	0	1	0	0	0	0	0	0	0	0	0	0	0	0	0	0	0	0	0	0	0	0	0	0	0	0
4-1-E-150	2019	CBM	Urban	A	10	fimH25	CTX-M-15	Plasmid	0	0	0	0	0	0	0	0	0	0	0	0	0	0	0	0	1	0	0	0	0	0	0	0	0	0	0	0	0	0	0	0	0	0	0	0	0	0	0	0	0
3-7-E-5	2019	Biolabunilabs	Semi-urban	A	10	fimH54	CTX-M-15	Chromosomal	1	0	0	1	0	0	1	0	0	0	0	1	1	0	0	0	1	0	0	0	0	0	0	0	0	0	1	0	0	1	0	0	0	0	0	0	0	0	0	0	0
5-2-E-43	2019	LPA	Rural	A	10	fimH54	CTX-M-14	Plasmid	0	0	0	0	0	0	0	0	0	0	0	1	1	0	0	1	0	0	0	0	0	0	0	0	0	0	0	0	0	0	0	0	0	0	0	0	0	0	0	0	1
2-2-E-269	2021	BiogroupeLCD	Semi-urban	A	10	fimH215	CTX-M-15	Chromosomal	0	0	0	1	1	1	0	0	0	1	1	1	1	0	0	0	1	0	0	0	0	0	0	0	0	0	1	0	0	1	0	0	0	0	0	0	0	0	0	0	0
3-4-E-178	2021	Biolabunilabs	Semi-urban	A	10	fimH215	CTX-M-15	Chromosomal	0	0	0	1	1	1	0	0	0	1	1	1	1	0	0	0	1	0	0	0	0	0	0	0	0	0	1	0	0	1	0	0	0	0	0	0	0	0	0	0	0
4-1-E-222	2021	CBM	Urban	A	10	fimH215	CTX-M-15	Chromosomal	0	0	0	1	1	1	0	0	0	1	1	1	1	0	0	0	1	0	0	0	0	0	0	0	0	0	1	0	0	1	0	0	0	0	0	0	0	0	0	0	0
4-1-E-223	2021	CBM	Urban	A	10	fimH215	CTX-M-15	Chromosomal	0	0	0	1	1	1	0	0	0	1	1	1	1	0	0	0	1	0	0	0	0	0	0	0	0	0	1	0	0	1	0	0	0	0	0	0	0	0	0	0	0
4-1-E-246	2021	CBM	Urban	A	10	fimH215	CTX-M-15	Chromosomal	0	0	0	1	1	0	0	0	0	0	1	1	1	0	0	0	1	0	0	0	0	0	0	0	0	0	1	0	0	1	0	0	0	0	0	0	0	0	0	0	0
4-1-E-248	2021	CBM	Urban	A	10	fimH215	CTX-M-15	Chromosomal	0	0	0	1	1	0	0	0	0	1	1	1	1	0	0	0	1	0	0	0	0	0	0	0	0	0	1	0	0	1	0	0	0	0	0	0	0	0	0	0	0
4-1-E-66	2019	CBM	Urban	A	10	fimH94	CTX-M-15	Unclassified	1	0	0	0	0	1	0	0	0	0	0	1	1	0	0	0	1	0	0	0	0	0	0	0	0	0	0	0	0	1	0	0	0	0	0	0	0	0	0	0	1
3-2-E-124	2019	Biolabunilabs	Semi-urban	B2	12	fimH106	CTX-M-14	Chromosomal	0	0	0	0	0	0	0	0	0	0	0	0	0	0	0	1	0	0	0	0	0	0	0	0	0	0	0	0	0	0	0	0	0	0	0	0	0	0	0	0	0
3-7-E-85	2019	Biolabunilabs	Semi-urban	B2	12	fimH5	CTX-M-15	Plasmid	0	0	0	0	0	0	0	0	0	0	0	0	0	0	0	0	1	0	0	0	0	0	0	0	0	0	0	0	0	1	0	0	0	0	0	0	0	0	0	0	0
3-7-E-86	2019	Biolabunilabs	Semi-urban	B2	12	fimH41	CTX-M-15	Plasmid	0	0	0	0	0	0	0	0	0	0	0	0	0	0	0	0	1	0	0	0	0	0	0	0	0	0	0	0	0	1	0	0	0	0	0	0	0	0	0	0	0
3-7-E-88	2019	Biolabunilabs	Semi-urban	B2	12	fimH41	CTX-M-15	Plasmid	0	0	0	0	0	0	0	0	0	0	0	0	0	0	0	0	1	0	0	0	0	0	0	0	0	0	0	0	0	1	0	0	0	0	0	0	0	0	0	0	0
3-7-E-3	2019	Biolabunilabs	Semi-urban	B2	12	fimH41	CTX-M-15	Plasmid	0	0	0	0	0	0	0	0	0	0	0	0	0	0	0	0	1	0	0	0	0	0	0	0	0	0	0	0	0	1	0	0	0	0	0	0	0	0	0	0	0
3-4-E-17	2019	Biolabunilabs	Semi-urban	B2	12	fimH106	CTX-M-15	Unclassified	0	0	0	0	0	0	0	0	0	0	0	0	0	0	0	0	1	0	0	0	0	0	0	0	0	0	0	0	0	0	0	0	0	0	0	1	0	0	0	0	0
2-2-E-113	2019	BiogroupeLCD	Semi-urban	B2	14	fimH27	SHV-12	Plasmid	0	0	0	0	0	0	0	0	0	0	0	0	0	0	0	0	0	0	0	0	0	0	0	0	1	0	0	0	0	1	0	0	0	0	0	0	0	0	0	0	0
2-2-E-117	2019	BiogroupeLCD	Semi-urban	B2	14	fimH27	SHV-12	Plasmid	0	0	0	0	0	0	0	1	0	0	0	0	0	0	0	0	0	0	0	0	0	0	0	0	1	0	0	0	0	1	0	0	0	0	0	0	0	0	0	0	0
5-1-E-133	2019	LPA	Urban	B2	28	fimH90	CTX-M-3	Plasmid	1	0	0	0	0	0	0	0	0	0	0	0	0	0	0	0	0	0	0	0	1	0	0	0	0	0	0	0	0	1	0	0	0	0	0	0	0	0	0	0	0
3-4-E-14	2019	Biolabunilabs	Semi-urban	D	38	fimH5	CTX-M-15	Chromosomal	0	0	0	0	0	0	0	0	0	0	0	0	0	0	0	0	1	0	0	0	0	0	0	0	0	0	0	0	0	0	0	0	0	0	1	0	0	0	0	0	0
5-1-E-191	2019	LPA	Urban	D	38	fimH5	CTX-M-15	Chromosomal	0	0	0	0	1	0	0	0	0	0	0	0	0	0	0	0	1	0	0	0	0	0	0	0	0	0	0	0	0	0	0	0	0	0	0	0	0	0	0	0	0
3-1-E-185	2021	Biolabunilabs	Rural	D	38	fimH5	CTX-M-14	Unclassified	0	0	0	0	0	0	0	0	0	0	0	0	0	0	0	1	0	0	0	0	0	0	0	0	0	0	0	0	0	0	0	0	0	0	0	0	0	0	0	0	0
5-3-E-139	2019	LPA	Rural	D	38	fimH25	CTX-M-15	Unclassified	0	0	0	0	1	0	0	0	0	0	0	0	0	0	0	0	1	0	0	0	0	0	0	0	0	0	0	0	0	1	0	0	0	0	0	0	0	0	0	0	0
4-2-E-230	2021	CBM	Urban	D	38	fimH5	CTX-M-14	Chromosomal	0	0	0	0	1	0	0	0	0	0	1	0	0	0	0	1	0	0	0	0	0	0	0	0	0	1	0	0	0	1	0	0	0	0	0	0	0	0	0	0	0
3-7-E-1	2019	Biolabunilabs	Semi-urban	D	38	fimH65	CTX-M-55	Chromosomal	1	0	0	0	0	0	0	1	0	0	0	1	1	0	0	0	0	0	0	0	0	0	1	0	0	0	0	0	0	1	0	0	0	0	0	0	0	0	0	0	0
2-2-E-257	2021	BiogroupeLCD	Semi-urban	B1	58	fimH31	CTX-M-1	Plasmid	0	0	0	0	0	0	0	0	0	0	0	0	0	1	0	0	0	0	0	0	0	0	0	0	0	0	0	0	0	1	0	0	0	0	0	0	0	0	0	0	0
4-1-E-146	2019	CBM	Urban	B1	58	fimH32	CTX-M-1	Plasmid	0	0	0	0	0	0	0	0	0	0	0	1	1	1	0	0	0	0	0	0	0	0	0	0	0	0	0	0	0	1	0	0	0	0	0	0	0	0	0	0	0
4-1-E-65	2019	CBM	Urban	B1	58	fimH32	CTX-M-1	Plasmid	0	0	0	0	0	0	0	0	0	0	0	1	1	1	0	0	0	0	0	0	0	0	0	0	0	0	0	0	0	1	0	0	0	0	0	0	0	0	0	0	0
3-6-E-20	2019	Biolabunilabs	Semi-urban	B1	58	fimH1325	CTX-M-65	Plasmid	0	0	0	0	0	0	0	0	0	0	0	1	1	0	0	0	0	0	0	0	0	0	0	1	0	0	0	0	0	1	0	0	0	0	0	0	0	0	0	0	1
4-1-E-64	2019	CBM	Urban	D	69	fimH27	CTX-M-15	Plasmid	0	0	0	0	0	0	0	0	0	0	0	0	0	0	0	0	1	0	0	0	0	0	0	0	0	0	0	0	0	0	0	0	0	0	0	0	0	0	0	0	0
1-3-E-76	2019	Bclab	Urban	D	69	fimH27	CTX-M-32	Plasmid	0	0	0	0	0	0	0	0	0	0	0	1	1	0	0	0	0	0	0	0	0	1	0	0	0	0	0	0	0	1	0	0	0	0	0	0	0	0	0	0	0
4-2-E-249	2021	CBM	Urban	D	69	fimH27	CTX-M-15	Plasmid	0	0	0	0	1	0	0	0	0	0	0	1	1	0	0	0	1	0	0	0	0	0	0	0	0	0	0	0	0	1	0	0	0	0	0	0	0	0	0	0	0
1-2-E-277	2021	Bclab	Urban	D	69	fimH27	CTX-M-65	Plasmid	0	0	0	0	0	0	0	0	0	1	0	0	0	0	0	0	0	0	0	0	0	0	0	1	0	0	0	1	0	0	0	0	0	0	0	0	0	1	1	0	0
2-1-E-259	2021	BiogroupeLCD	Rural	D	69	fimH27	CTX-M-15	Unclassified	0	0	0	0	1	1	0	1	0	0	0	0	0	0	0	0	1	0	0	0	0	0	0	0	0	0	0	0	1	0	0	0	0	0	0	0	0	0	0	0	0
3-1-E-168	2021	Biolabunilabs	Rural	D	69	fimH27	CTX-M-15	Unclassified	0	0	0	0	0	0	0	0	0	0	0	0	0	0	0	0	1	0	0	0	0	0	0	0	0	0	0	0	0	1	0	0	0	0	0	0	0	0	0	0	0
3-3-E-244	2021	Biolabunilabs	Rural	D	69	fimH27	CTX-M-15	Unclassified	1	0	0	1	0	0	0	1	0	0	0	0	1	0	0	0	1	0	0	0	0	0	0	0	0	0	1	0	0	0	0	0	0	0	0	0	0	0	0	0	0
3-4-E-238	2021	Biolabunilabs	Semi-urban	D	69	fimH27	CTX-M-15	Unclassified	0	0	0	0	0	0	0	0	0	0	0	0	0	0	0	0	1	0	0	0	0	0	0	0	0	0	0	0	0	0	0	0	0	0	0	0	0	0	0	0	0
3-4-E-240	2021	Biolabunilabs	Semi-urban	D	69	fimH27	CTX-M-15	Unclassified	0	0	0	1	1	0	0	0	0	0	1	1	1	0	0	0	1	0	0	0	0	0	0	0	0	0	1	0	0	1	0	0	0	0	0	0	0	0	0	0	0
5-2-E-202	2021	LPA	Rural	D	69	fimH27	CTX-M-3	Plasmid	0	0	0	1	0	0	0	0	0	0	0	1	1	0	0	0	0	0	0	0	1	0	0	0	0	0	1	0	0	1	0	0	0	0	0	0	0	0	1	0	0
3-2-E-7	2019	Biolabunilabs	Semi-urban	B2	73	fimH103	CTX-M-1	Plasmid	0	0	0	0	0	0	0	0	0	0	0	0	0	1	0	0	0	0	0	0	0	0	0	0	0	0	1	0	0	0	0	0	0	0	0	0	0	0	0	0	1
1-3-E-75	2019	Bclab	Urban	B2	73		CTX-M-15	Chromosomal	1	0	0	1	1	0	0	0	0	0	0	0	0	0	0	0	1	0	0	0	0	0	0	0	0	0	1	0	0	1	0	0	0	0	0	0	0	0	0	0	0
4-1-E-152	2019	CBM	Urban	B2	73	fimH9	CTX-M-14	Unclassified	0	0	0	0	0	0	0	0	0	0	0	0	0	0	0	1	0	0	0	0	0	0	0	0	0	0	0	0	0	0	0	0	0	0	0	0	0	0	0	0	0
2-2-E-51	2019	BiogroupeLCD	Semi-urban	C	88	fimH25	CTX-M-14	Chromosomal	0	0	0	0	0	0	0	0	0	0	1	0	0	0	0	1	0	0	0	0	0	0	0	0	0	0	0	0	0	0	0	0	0	0	0	0	0	0	0	0	0
2-3-E-261	2021	BiogroupeLCD	Semi-urban	C	88		CTX-M-14	Chromosomal	0	0	0	0	0	0	0	0	0	0	1	1	1	0	0	1	0	0	0	0	0	0	0	0	0	0	0	0	0	0	0	0	0	0	0	0	1	0	0	0	0
3-7-E-161	2021	Biolabunilabs	Semi-urban	C	88	fimH27	CTX-M-14	Plasmid	0	0	0	0	0	0	0	0	0	0	1	0	0	0	0	1	0	0	0	0	0	0	0	0	0	0	0	0	0	0	0	0	0	0	0	0	0	0	0	0	0
4-1-E-226	2021	CBM	Urban	C	88	fimH25	CTX-M-14	Chromosomal	0	0	0	0	0	0	0	0	0	0	1	1	1	0	0	1	0	0	0	0	0	0	0	0	0	0	0	0	0	0	0	0	0	0	0	0	0	0	0	0	0
3-6-E-233	2021	Biolabunilabs	Semi-urban	C	88	fimH25	CTX-M-14	Chromosomal	0	0	0	0	0	0	0	0	0	0	1	1	1	0	0	1	0	0	0	0	0	0	0	0	0	0	0	0	0	0	0	0	0	0	0	0	0	0	0	0	0
2-1-E-110	2019	BiogroupeLCD	Rural	C	88	fimH303	CTX-M-1	Plasmid	0	0	0	0	0	0	0	0	1	1	1	1	1	1	0	0	0	0	0	0	0	0	0	0	0	0	1	0	0	0	0	0	0	0	0	0	0	0	0	0	0
4-1-E-69	2019	CBM	Urban	C	88	fimH303	CTX-M-1	Plasmid	0	0	0	0	0	0	0	0	1	1	1	1	1	1	0	0	0	0	0	0	0	0	0	0	0	0	1	0	0	0	0	0	0	0	0	0	0	0	0	0	0
5-3-E-137	2019	LPA	Rural	C	88	fimH303	CTX-M-1	Plasmid	0	0	0	0	0	0	0	0	0	1	1	1	1	1	0	0	0	0	0	0	0	0	0	0	0	0	1	0	0	1	1	0	0	0	0	0	0	0	0	0	0
5-3-E-138	2019	LPA	Rural	C	88	fimH303	CTX-M-1	Plasmid	0	0	0	0	1	0	0	0	1	1	1	1	1	1	0	0	0	0	0	0	0	0	0	0	0	0	1	0	0	0	0	0	0	0	0	0	0	0	0	1	0
6-2-E-105	2019	Medilys	Rural	C	88	fimH303	CTX-M-1	Plasmid	0	0	0	0	1	0	0	0	1	1	1	1	1	1	0	0	0	0	0	0	0	0	0	0	0	0	1	0	0	0	0	0	0	0	0	0	0	0	0	0	0
2-3-E-61	2019	BiogroupeLCD	Semi-urban	B2	95	fimH15	CTX-M-14	Plasmid	0	0	0	0	0	0	0	0	0	0	0	0	0	0	0	1	0	0	0	0	0	0	0	0	0	0	0	0	0	0	0	0	0	0	0	0	0	0	0	0	0
5-2-E-203	2021	LPA	Rural	B2	95	fimH30	CTX-M-3	Plasmid	0	0	0	0	0	0	0	0	0	0	0	0	0	0	0	0	0	0	0	0	1	0	0	0	0	0	0	0	0	0	0	0	0	0	0	0	0	0	0	0	0
3-4-E-179	2021	Biolabunilabs	Semi-urban	B2	95	fimH27	CTX-M-15	Plasmid	0	0	0	0	0	0	0	0	0	0	0	0	0	0	0	0	1	0	0	0	0	0	0	0	0	0	0	0	0	1	0	0	0	0	0	0	0	0	0	0	0
2-3-E-121	2019	BiogroupeLCD	Semi-urban	B1	101	fimH86	CTX-M-1	Plasmid	1	0	0	0	0	1	0	0	0	1	1	1	1	1	0	0	0	0	0	0	0	0	0	0	0	0	0	0	0	1	0	0	0	0	0	0	0	0	0	0	0
3-4-E-16	2019	Biolabunilabs	Semi-urban	B2	131	fimH27	CTX-M-15	Unclassified	1	0	0	0	0	1	0	0	0	0	0	0	0	0	0	0	1	0	0	0	0	0	0	0	0	0	0	0	0	1	0	0	0	0	0	0	0	0	0	0	1
3-4-E-18	2019	Biolabunilabs	Semi-urban	B2	131	fimH27	CTX-M-15	Unclassified	1	0	0	0	0	1	0	0	0	0	0	0	0	0	0	0	1	0	0	0	0	0	0	0	0	0	0	0	0	1	0	0	0	0	0	0	0	0	0	0	1
2-3-E-116	2019	BiogroupeLCD	Semi-urban	B2	131	fimH30	CTX-M-15	Chromosomal	0	0	0	0	0	0	0	0	0	0	0	0	0	0	0	0	1	0	0	0	0	0	0	0	0	0	0	0	0	0	0	0	0	0	0	0	0	0	0	0	0
1-4-E-79	2019	Bclab	Rural	B2	131	fimH30	CTX-M-14	Plasmid	0	0	0	0	0	0	0	0	0	0	0	0	0	0	0	1	0	0	0	0	0	0	0	0	0	0	0	0	0	0	0	0	0	0	0	0	0	0	0	0	0
3-1-E-242	2021	Biolabunilabs	Rural	B2	131	fimH30	CTX-M-15	Plasmid	0	0	0	0	0	0	0	0	0	0	0	0	0	0	0	0	1	0	0	0	0	0	0	0	0	0	0	0	0	0	0	0	0	0	0	0	0	0	0	0	0
1-4-E-278	2021	Bclab	Rural	B2	131	fimH30	CTX-M-27	Plasmid	0	0	0	0	0	0	0	0	0	0	0	0	0	0	0	0	0	0	0	1	0	0	0	0	0	0	0	0	0	0	0	0	0	0	0	0	0	0	0	0	0
1-4-E-83	2019	Bclab	Rural	B2	131	fimH30	CTX-M-27	Plasmid	0	0	0	0	0	0	0	0	0	0	0	0	0	0	0	0	0	0	0	1	0	0	0	0	0	0	0	0	0	0	0	0	0	0	0	0	0	0	0	0	0
3-4-E-11	2019	Biolabunilabs	Semi-urban	B2	131	fimH30	CTX-M-27	Plasmid	0	0	0	0	0	0	0	0	0	0	0	0	0	0	0	0	0	0	0	1	0	0	0	0	0	0	0	0	0	0	0	0	0	0	0	0	0	0	0	0	0
3-4-E-169	2021	Biolabunilabs	Semi-urban	B2	131	fimH30	CTX-M-27	Plasmid	0	0	0	0	0	0	0	0	0	0	0	0	0	0	0	0	0	0	0	1	0	0	0	0	0	0	0	0	0	0	0	0	0	0	0	0	0	0	0	0	0
4-1-E-245	2021	CBM	Urban	B2	131	fimH30	CTX-M-27	Plasmid	0	0	0	0	0	0	0	0	0	0	0	0	0	0	0	0	0	0	0	1	0	0	0	0	0	0	0	0	0	0	0	0	0	0	0	0	0	0	0	0	0
3-2-E-189	2021	Biolabunilabs	Semi-urban	B2	131	fimH30	CTX-M-27	Plasmid	0	0	0	0	0	0	0	0	0	0	0	1	1	0	0	0	0	0	0	1	0	0	0	0	0	0	0	0	0	0	0	0	0	0	0	0	0	0	0	0	0
3-7-E-234	2021	Biolabunilabs	Semi-urban	B2	131	fimH30	CTX-M-14	Unclassified	0	0	0	0	0	0	0	0	0	0	0	0	0	0	0	1	0	0	0	0	0	0	0	0	0	0	0	0	0	1	0	0	0	0	0	0	0	0	0	0	0
5-4-E-135	2019	LPA	Rural	B2	131	fimH30	CTX-M-15	Chromosomal	0	0	0	1	0	0	0	0	0	0	0	0	0	0	0	0	1	0	0	0	0	0	0	0	0	0	1	0	0	1	0	0	0	0	0	0	0	0	0	0	0
2-3-E-118	2019	BiogroupeLCD	Semi-urban	B2	131	fimH30	CTX-M-15	Unclassified	1	0	0	0	0	0	0	1	0	0	0	0	0	0	0	0	1	0	0	0	0	0	0	0	0	0	0	0	0	1	0	0	0	0	0	0	0	0	0	0	0
2-3-E-260	2021	BiogroupeLCD	Semi-urban	B2	131	fimH30	CTX-M-14	Plasmid	1	0	0	0	0	0	0	0	0	0	0	0	0	0	0	1	0	0	0	0	0	0	0	0	0	0	0	0	0	1	0	0	0	0	0	0	0	0	0	0	0
2-1-E-53	2019	BiogroupeLCD	Rural	B2	131	fimH30	CTX-M-15	Chromosomal	1	0	0	1	0	0	0	1	0	0	0	0	0	0	0	0	1	0	0	0	0	0	0	0	0	0	1	0	0	1	0	0	0	0	0	0	0	0	0	0	0
3-4-E-239	2021	Biolabunilabs	Semi-urban	B2	131	fimH30	CTX-M-15	Plasmid	1	0	1	1	0	0	0	0	0	0	0	0	0	0	0	0	1	0	0	0	0	0	0	0	0	0	1	0	0	0	0	0	0	0	0	0	0	0	0	0	0
3-6-E-125	2019	Biolabunilabs	Semi-urban	B2	131	fimH30	CTX-M-15	Plasmid	1	0	0	1	0	0	0	0	0	0	0	0	0	0	0	0	1	0	0	0	0	0	0	0	0	0	1	0	0	0	0	0	0	0	0	0	0	0	0	0	0
3-6-E-126	2019	Biolabunilabs	Semi-urban	B2	131	fimH30	CTX-M-15	Plasmid	1	0	0	1	0	0	0	0	0	0	0	0	0	0	0	0	1	0	0	0	0	0	0	0	0	0	1	0	0	0	0	0	0	0	0	0	0	0	0	0	0
3-7-E-4	2019	Biolabunilabs	Semi-urban	B2	131	fimH30	CTX-M-15	Plasmid	0	0	0	1	0	0	0	0	0	0	0	0	0	0	0	0	1	0	0	0	0	0	0	0	0	0	1	0	0	0	0	0	0	0	0	0	0	0	0	0	0
6-1-E-39	2019	Medilys	Semi-urban	B2	131	fimH30	CTX-M-15	Plasmid	1	0	0	1	0	0	0	0	0	0	0	0	0	0	0	0	1	0	0	0	0	0	0	0	0	0	1	0	0	0	0	0	0	0	0	0	0	0	0	0	0
4-1-E-218	2021	CBM	Urban	B2	131	fimH30	CTX-M-15	Plasmid	1	0	0	1	0	0	0	0	0	0	0	0	0	0	0	0	1	0	0	0	0	0	0	0	0	0	1	0	0	0	0	0	0	0	0	0	0	0	0	0	0
4-2-E-148	2019	CBM	Urban	B2	131	fimH30	CTX-M-15	Plasmid	1	0	0	1	0	0	0	0	0	0	0	0	0	0	0	0	1	0	0	0	0	0	0	0	0	0	1	0	0	0	0	0	0	0	0	0	0	0	0	0	0
4-2-E-153	2019	CBM	Urban	B2	131	fimH30	CTX-M-15	Plasmid	1	0	0	1	0	0	0	0	0	0	0	0	0	0	0	0	1	0	0	0	0	0	0	0	0	0	1	0	0	0	0	0	0	0	0	0	0	0	0	0	0
3-4-E-180	2021	Biolabunilabs	Semi-urban	B2	131	fimH30	CTX-M-27	Plasmid	0	0	0	0	0	0	0	0	0	0	0	1	1	0	0	0	0	0	0	1	0	0	0	0	0	0	0	0	0	0	0	0	0	0	0	0	0	0	0	0	0
4-1-E-68	2019	CBM	Urban	B2	131	fimH30	CTX-M-27	Plasmid	0	0	0	0	0	0	0	0	0	0	0	1	1	0	0	0	0	0	0	1	0	0	0	0	0	0	0	0	0	0	0	0	0	0	0	0	0	0	0	0	0
6-1-E-95	2019	Medilys	Semi-urban	B2	131	fimH30	CTX-M-27	Plasmid	0	0	0	0	0	0	0	0	0	0	0	1	1	0	0	0	0	0	0	1	0	0	0	0	0	0	0	0	0	1	0	0	0	0	0	0	0	0	0	0	0
6-1-E-34	2019	Medilys	Semi-urban	B2	131	fimH30	CTX-M-15	Chromosomal	1	0	0	1	0	0	0	1	0	0	0	0	0	0	0	0	1	0	0	0	0	0	0	0	0	0	1	0	0	0	0	0	0	0	0	0	0	0	0	0	0
5-1-E-196	2019	LPA	Urban	B2	131	fimH30	CTX-M-15	Unclassified	0	0	0	0	0	0	0	1	0	0	0	0	0	0	0	0	1	0	0	0	0	0	0	0	0	0	0	0	0	0	0	0	0	0	0	0	0	0	0	0	0
5-2-E-198	2019	LPA	Rural	B2	131	fimH30	CTX-M-15	Unclassified	0	0	0	0	0	0	0	0	0	0	0	0	0	0	0	0	1	0	0	0	0	0	0	0	0	0	0	0	0	0	0	0	0	0	0	0	0	0	0	0	0
5-2-E-200	2019	LPA	Rural	B2	131	fimH30	CTX-M-15	Unclassified	1	0	0	1	0	0	0	0	0	0	0	0	0	0	0	0	1	0	0	0	0	0	0	0	0	0	1	0	0	0	0	0	1	0	0	0	0	0	0	0	0
5-3-E-136	2019	LPA	Rural	B2	131	fimH30	CTX-M-15	Unclassified	1	0	0	1	0	0	0	1	0	0	0	0	0	0	0	0	1	0	0	0	0	0	0	0	0	0	1	0	0	1	0	0	0	0	0	0	0	0	0	0	0
6-2-E-97	2019	Medilys	Rural	B2	131	fimH30	CTX-M-15	Chromosomal	1	0	0	1	0	0	0	1	0	0	0	0	0	0	0	0	1	0	0	0	0	0	0	0	0	0	1	0	0	0	0	0	0	0	0	0	0	0	0	0	0
5-2-E-190	2019	LPA	Rural	B2	131	fimH30	CTX-M-15	Plasmid	0	0	0	0	0	0	0	0	0	0	0	0	0	0	0	0	1	0	0	0	0	0	0	0	0	0	0	0	0	1	0	0	0	0	0	0	0	0	0	0	0
3-4-E-167	2021	Biolabunilabs	Semi-urban	B2	131	fimH30	CTX-M-27	Plasmid	0	0	0	0	0	0	0	1	0	0	0	0	0	0	0	0	0	0	0	1	0	0	0	0	0	0	0	0	0	0	0	0	0	0	0	0	0	0	0	0	0
3-7-E-187	2021	Biolabunilabs	Semi-urban	B2	131	fimH30	CTX-M-27	Plasmid	0	0	0	0	0	0	0	0	0	0	0	1	1	0	0	0	0	0	0	1	0	0	0	0	0	0	0	0	0	0	0	0	0	0	0	0	0	0	0	0	0
4-1-E-228	2021	CBM	Urban	B2	131	fimH30	CTX-M-27	Plasmid	0	0	0	0	0	0	0	1	0	0	0	1	1	0	0	0	0	0	0	1	0	0	0	0	0	0	0	0	0	0	0	0	0	0	0	0	0	0	0	0	0
4-1-E-247	2021	CBM	Urban	B2	131	fimH30	CTX-M-27	Plasmid	0	0	0	0	0	0	0	1	0	0	0	1	1	0	0	0	0	0	0	1	0	0	0	0	0	0	0	0	0	0	0	0	0	0	0	0	0	0	0	0	0
1-2-E-77	2019	Bclab	Urban	B2	131	fimH30	CTX-M-15	Plasmid	0	0	0	0	0	0	0	1	0	0	0	0	0	0	0	0	1	0	0	0	0	0	0	0	0	0	0	0	0	0	0	0	0	0	0	0	0	0	0	0	0
4-2-E-252	2021	CBM	Urban	B2	131	fimH30	CTX-M-15	Plasmid	1	0	0	1	0	0	0	1	0	0	0	0	0	0	0	0	1	0	0	0	0	0	0	0	0	0	1	0	0	0	0	0	0	0	0	0	0	0	0	0	0
3-1-E-184	2021	Biolabunilabs	Rural	B2	131	fimH30	CTX-M-192	Plasmid	0	0	0	0	0	0	0	1	0	0	0	1	1	0	0	0	0	1	0	0	0	0	0	0	0	0	0	0	0	0	0	0	0	0	0	0	0	0	0	0	0
1-3-E-81	2019	Bclab	Urban	B2	131	fimH30	CTX-M-27	Plasmid	0	0	0	0	0	0	0	1	0	0	0	1	1	0	0	0	0	0	0	1	0	0	0	0	0	0	0	0	0	0	0	0	0	0	0	0	0	0	0	0	0
3-1-E-243	2021	Biolabunilabs	Rural	B2	131	fimH30	CTX-M-27	Plasmid	0	0	0	0	0	0	0	1	0	0	0	1	1	0	0	0	0	0	0	1	0	0	0	0	0	0	0	0	0	0	0	0	0	0	0	0	0	0	0	0	0
4-1-E-221	2021	CBM	Urban	B2	131	fimH30	CTX-M-27	Plasmid	0	0	0	0	0	0	0	1	0	0	0	1	1	0	0	0	0	0	0	1	0	0	0	0	0	0	0	0	0	0	0	0	0	0	0	0	0	0	0	0	0
4-1-E-225	2021	CBM	Urban	B2	131	fimH30	CTX-M-27	Plasmid	0	0	0	0	0	0	0	1	0	0	0	1	1	0	0	0	0	0	0	1	0	0	0	0	0	0	0	0	0	0	0	0	0	0	0	0	0	0	0	0	0
6-1-E-94	2019	Medilys	Semi-urban	B2	131	fimH30	CTX-M-15	Chromosomal	0	0	0	0	0	1	0	0	0	0	0	1	1	0	0	0	1	0	0	0	0	0	0	0	0	0	0	0	0	1	0	0	0	0	0	0	0	0	0	0	0
2-1-E-273	2021	BiogroupeLCD	Rural	B2	131	fimH30	CTX-M-15	Chromosomal	1	0	0	1	0	0	0	1	0	0	0	0	0	0	0	0	1	0	0	0	0	0	0	0	0	0	1	0	0	1	0	0	0	0	0	0	0	0	0	0	0
1-4-E-281	2021	Bclab	Rural	B2	131	fimH30	CTX-M-14	Plasmid	0	0	0	0	0	0	0	1	0	0	0	1	1	0	0	1	0	0	0	0	0	0	0	0	0	0	0	0	0	1	0	0	0	0	0	0	0	0	0	0	0
2-3-E-60	2019	BiogroupeLCD	Semi-urban	B2	131	fimH30	CTX-M-15	Chromosomal	1	0	0	1	0	0	0	1	0	0	0	0	0	0	0	0	1	0	0	0	0	0	0	0	0	0	1	0	0	1	0	0	0	0	0	0	0	0	0	0	0
2-2-E-112	2019	BiogroupeLCD	Semi-urban	B2	131	fimH30	CTX-M-14	Plasmid	1	0	0	0	0	0	0	1	0	0	0	1	1	0	0	1	0	0	0	0	0	0	0	0	0	0	0	0	0	1	0	0	0	0	0	0	0	0	0	0	0
2-3-E-62	2019	BiogroupeLCD	Semi-urban	B2	131	fimH30	CTX-M-15	Chromosomal	1	0	0	1	0	0	0	1	0	0	0	0	0	0	0	0	1	0	0	0	0	0	0	0	0	0	1	0	0	1	0	0	0	0	0	0	0	0	0	0	0
2-2-E-50	2019	BiogroupeLCD	Semi-urban	B2	131	fimH30	CTX-M-15	Plasmid	1	0	0	1	0	0	0	1	0	0	0	0	0	0	0	0	1	0	0	0	0	0	0	0	0	0	1	0	0	0	0	0	0	0	0	0	0	0	0	0	0
2-3-E-119	2019	BiogroupeLCD	Semi-urban	B2	131	fimH30	CTX-M-15	Plasmid	0	0	0	1	0	0	0	1	0	0	0	0	0	0	0	0	1	0	0	0	0	0	0	0	0	0	1	0	0	0	0	0	0	0	0	0	0	0	0	0	0
2-3-E-264	2021	BiogroupeLCD	Semi-urban	B2	131	fimH30	CTX-M-15	Plasmid	1	0	0	1	0	0	0	1	0	0	0	0	0	0	0	0	1	0	0	0	0	0	0	0	0	0	1	0	0	0	0	0	0	0	0	0	0	0	0	0	0
3-7-E-2	2019	Biolabunilabs	Semi-urban	B2	131	fimH30	CTX-M-15	Plasmid	0	0	0	1	0	0	0	1	0	0	0	0	0	0	0	0	1	0	0	0	0	0	0	0	0	0	1	0	0	0	0	0	0	0	0	0	0	0	0	0	0
3-7-E-6	2019	Biolabunilabs	Semi-urban	B2	131	fimH30	CTX-M-15	Plasmid	1	0	0	1	0	0	0	1	0	0	0	0	0	0	0	0	1	0	0	0	0	0	0	0	0	0	1	0	0	0	0	0	0	0	0	0	0	0	0	0	0
3-7-E-89	2019	Biolabunilabs	Semi-urban	B2	131	fimH30	CTX-M-15	Plasmid	0	0	0	1	0	0	0	1	0	0	0	0	0	0	0	0	1	0	0	0	0	0	0	0	0	0	1	0	0	0	0	0	0	0	0	0	0	0	0	0	0
4-1-E-147	2019	CBM	Urban	B2	131	fimH30	CTX-M-15	Plasmid	0	0	0	1	0	0	0	1	0	0	0	0	0	0	0	0	1	0	0	0	0	0	0	0	0	0	1	0	0	0	0	0	0	0	0	0	0	0	0	0	0
4-1-E-216	2021	CBM	Urban	B2	131	fimH30	CTX-M-15	Plasmid	0	0	0	1	0	0	0	1	0	0	0	0	0	0	0	0	1	0	0	0	0	0	0	0	0	0	1	0	0	0	0	0	0	0	0	0	0	0	0	0	0
4-1-E-63	2019	CBM	Urban	B2	131	fimH30	CTX-M-15	Plasmid	0	0	0	1	0	0	0	1	0	0	0	0	0	0	0	0	1	0	0	0	0	0	0	0	0	0	1	0	0	0	0	0	0	0	0	0	0	0	0	0	0
5-2-E-284	2021	LPA	Rural	B2	131	fimH30	CTX-M-15	Plasmid	1	0	0	1	0	0	0	1	0	0	0	0	0	0	0	0	1	0	0	0	0	0	0	0	0	0	1	0	0	0	0	0	0	0	0	0	0	0	0	0	0
6-1-E-37	2019	Medilys	Semi-urban	B2	131	fimH30	CTX-M-15	Plasmid	1	0	0	1	0	0	0	1	0	0	0	0	0	0	0	0	1	0	0	0	0	0	0	0	0	0	1	0	0	0	0	0	0	0	0	0	0	0	0	0	0
6-2-E-99	2019	Medilys	Rural	B2	131	fimH30	CTX-M-15	Plasmid	1	0	0	1	0	0	0	1	0	0	0	0	1	0	0	0	1	0	0	0	0	0	0	0	0	0	1	0	0	0	0	0	0	0	0	0	0	0	0	0	0
2-1-E-263	2021	BiogroupeLCD	Rural	B2	131	fimH41	CTX-M-15	Chromosomal	0	0	0	0	0	0	0	0	0	0	0	0	0	0	0	0	1	0	0	0	0	0	0	0	0	0	0	0	0	0	0	0	0	1	0	0	0	0	0	0	0
2-2-E-262	2021	BiogroupeLCD	Semi-urban	B2	131	fimH41	CTX-M-15	Chromosomal	0	0	0	0	0	0	0	0	0	0	0	0	0	0	0	0	1	0	0	0	0	0	0	0	0	0	0	0	0	1	0	0	0	0	0	0	0	0	0	0	0
6-1-E-35	2019	Medilys	Semi-urban	B2	131	fimH41	CTX-M-15	Chromosomal	0	0	0	0	0	0	0	0	0	0	0	0	0	0	0	0	1	0	0	0	0	0	0	0	0	0	0	0	0	1	0	0	0	0	0	0	0	0	0	0	0
3-4-E-160	2021	Biolabunilabs	Semi-urban	B2	131	fimH41	CTX-M-27	Plasmid	0	0	0	0	0	0	0	0	0	0	0	0	0	0	0	0	0	0	0	1	0	0	0	0	0	0	0	0	0	1	0	0	0	0	0	0	0	0	0	0	0
4-1-E-224	2021	CBM	Urban	B2	131	fimH41	CTX-M-15	Unclassified	0	0	0	0	0	0	0	0	0	0	0	0	0	0	0	0	1	0	0	0	0	0	0	0	0	0	0	0	0	0	0	0	0	0	0	0	0	0	0	0	0
4-1-E-229	2021	CBM	Urban	B2	131	fimH41	CTX-M-15	Unclassified	0	0	0	0	0	0	0	0	0	0	0	0	0	0	0	0	1	0	0	0	0	0	0	0	0	0	0	0	0	0	0	0	0	0	0	0	0	0	0	0	0
4-2-E-151	2019	CBM	Urban	B2	131	fimH41	CTX-M-15	Unclassified	1	0	0	0	0	1	0	1	0	0	0	0	0	0	0	0	1	0	0	0	0	0	0	0	0	0	0	0	0	1	0	0	0	0	0	0	0	0	0	0	1
3-4-E-176	2021	Biolabunilabs	Semi-urban	B2	131	fimH41	CTX-M-15	Chromosomal	0	0	0	0	0	0	0	1	0	0	0	1	1	0	0	0	1	0	0	0	0	0	0	0	0	0	0	0	0	0	0	0	0	0	0	0	0	0	0	0	0
2-1-E-54	2019	BiogroupeLCD	Rural	B2	131	fimH41	CTX-M-27	Plasmid	0	0	0	0	0	0	0	1	0	0	0	1	1	0	0	0	0	0	0	1	0	0	0	0	0	0	0	0	0	0	0	0	0	0	0	0	0	0	0	0	0
2-1-E-56	2019	BiogroupeLCD	Rural	B2	131	fimH41	CTX-M-15	Plasmid	1	0	0	0	0	0	0	1	0	0	0	1	1	0	0	0	1	0	0	0	0	0	0	0	0	0	0	0	0	1	0	0	0	0	0	0	0	0	0	0	0
5-1-E-141	2019	LPA	Urban	B2	131	fimH41	CTX-M-15	Chromosomal	1	0	0	0	0	0	0	1	0	0	0	1	1	0	0	0	1	0	0	0	0	0	0	0	0	0	0	0	0	1	0	0	0	0	0	0	0	0	0	0	0
1-4-E-80	2019	Bclab	Rural	B2	131	fimH41	CTX-M-27	Chromosomal	1	0	0	0	0	0	0	1	0	0	0	1	1	0	0	0	0	0	0	1	0	0	0	0	0	0	0	0	0	1	0	0	0	0	0	0	0	0	0	0	0
2-1-E-254	2021	BiogroupeLCD	Rural	B2	131	fimH41	CTX-M-27	Chromosomal	1	0	0	0	0	0	0	1	0	0	0	1	1	0	0	0	0	0	0	1	0	0	0	0	0	0	0	0	0	1	0	1	0	0	0	0	0	0	0	0	0
4-1-E-220	2021	CBM	Urban	B2	131	fimH41	CTX-M-27	Chromosomal	0	0	0	0	0	0	0	1	0	0	0	1	1	0	0	0	0	0	0	1	0	0	0	0	0	0	0	0	0	1	0	0	0	0	0	0	0	0	0	0	0
2-2-E-253	2021	BiogroupeLCD	Semi-urban	B2	131	fimH89	CTX-M-24	Chromosomal	0	0	0	0	0	0	0	0	0	0	0	0	0	0	0	0	0	0	1	0	0	0	0	0	0	0	0	0	0	1	0	0	0	0	0	0	0	0	0	0	0
5-4-E-142	2019	LPA	Rural	B2	131	fimH99	CTX-M-27	Plasmid	0	0	0	0	0	0	0	0	0	0	0	0	0	0	0	0	0	0	0	1	0	0	0	0	0	0	0	0	0	0	0	0	0	0	0	0	0	0	0	0	0
5-4-E-140	2019	LPA	Rural	B2	131	fimH99	CTX-M-27	Plasmid	0	0	0	0	0	0	0	0	0	0	0	0	0	0	0	0	0	0	0	1	0	0	0	0	0	0	0	0	0	0	0	0	0	0	0	0	0	0	0	1	0
4-1-E-157	2019	CBM	Urban	B2	141	fimH5	CTX-M-14	Chromosomal	0	0	0	0	0	0	0	0	0	0	0	0	0	0	0	1	0	0	0	0	0	0	0	0	0	0	0	0	0	0	0	0	0	0	0	0	0	0	0	0	0
2-3-E-57	2019	BiogroupeLCD	Semi-urban	B2	141	fimH5	CTX-M-1	Plasmid	0	0	0	0	0	0	0	0	0	0	0	0	0	1	0	0	0	0	0	0	0	0	0	0	0	0	0	0	0	0	0	0	0	0	0	0	0	0	0	0	0
6-2-E-101	2019	Medilys	Rural	B2	141	fimH5	CTX-M-15	Plasmid	0	0	0	0	0	0	0	0	0	0	0	0	0	0	0	0	1	0	0	0	0	0	0	0	0	0	0	0	0	1	0	0	0	0	0	0	0	0	0	0	0
6-1-E-32	2019	Medilys	Semi-urban	B2	141	fimH5	CTX-M-15	Plasmid	1	0	0	1	0	0	0	0	0	0	0	1	1	0	0	0	1	0	0	0	0	0	0	0	0	0	1	0	0	1	0	0	0	0	0	0	0	0	0	0	0
2-3-E-268	2021	BiogroupeLCD	Semi-urban	B2	141	fimH14	CTX-M-1	Plasmid	0	0	0	0	0	1	0	0	0	0	0	0	0	1	0	0	0	0	0	0	0	0	0	0	0	0	0	0	1	0	0	0	0	0	0	0	0	0	0	0	0
6-1-E-96	2019	Medilys	Semi-urban	B2	357	fimH21	CTX-M-1	Plasmid	0	0	0	0	0	0	0	1	0	0	0	0	0	1	0	0	0	0	0	0	0	0	0	0	0	0	0	0	0	0	0	0	0	0	0	0	0	0	0	0	0
3-7-E-163	2021	Biolabunilabs	Semi-urban	B2	390	fimH15	CTX-M-14	Plasmid	0	0	0	0	0	0	0	0	0	0	0	0	0	0	0	1	0	0	0	0	0	0	0	0	0	0	0	0	0	0	0	0	0	0	0	0	0	0	0	0	0
3-6-E-90	2019	Biolabunilabs	Semi-urban	B2	404	fimH27	CTX-M-14	Plasmid	0	0	0	0	0	0	0	0	0	0	0	0	0	0	0	1	0	0	0	0	0	0	0	0	0	0	0	0	0	1	0	0	0	0	0	0	0	0	0	0	0
3-6-E-188	2021	Biolabunilabs	Semi-urban	D	405	fimH56	CTX-M-3	Plasmid	0	0	0	0	0	0	0	0	0	0	0	0	0	0	0	0	0	0	0	0	1	0	0	0	0	0	0	0	0	0	0	0	0	0	0	0	0	0	0	0	0
3-4-E-15	2019	Biolabunilabs	Semi-urban	D	405	fimH27	CTX-M-14	Chromosomal	0	0	0	0	0	0	0	1	0	0	0	1	1	0	0	1	0	0	0	0	0	0	0	0	0	0	0	0	0	0	0	0	0	0	0	0	0	0	0	0	0
6-2-E-103	2019	Medilys	Rural	D	405	fimH27	CTX-M-15	Plasmid	0	0	0	0	0	0	0	1	0	0	0	0	0	0	0	0	1	0	0	0	0	0	0	0	0	0	0	0	0	0	0	0	0	0	0	0	0	0	0	0	0
4-1-E-158	2019	CBM	Urban	C	410	fimH24	CTX-M-15	Unclassified	0	0	0	1	0	0	0	1	0	0	0	0	0	0	0	0	1	0	0	0	0	0	0	0	0	0	1	0	0	0	0	0	0	0	0	0	0	0	0	0	0
2-2-E-265	2021	BiogroupeLCD	Semi-urban	C	410	fimH24	CTX-M-15	Plasmid	0	0	0	1	1	0	0	0	1	1	0	0	0	0	0	0	1	0	0	0	0	0	0	0	0	0	1	0	0	0	0	0	0	0	0	0	0	0	0	0	0
3-5-E-19	2019	Biolabunilabs	Rural	A	450		CTX-M-15	Plasmid	0	0	0	0	0	0	0	0	0	0	0	0	0	0	0	0	1	0	0	0	0	0	0	0	0	0	0	0	0	1	0	0	0	0	0	0	0	0	0	0	0
6-2-E-98	2019	Medilys	Rural	B1	453	fimH31	CTX-M-1	Plasmid	0	0	0	0	1	1	0	0	0	0	1	0	0	1	0	0	0	0	0	0	0	0	0	0	0	0	0	0	0	1	0	0	0	0	0	0	0	0	0	0	0
5-2-E-193	2019	LPA	Rural	A	540	fimH54	CTX-M-14	Plasmid	0	0	0	0	0	0	0	0	0	0	0	0	0	0	0	1	0	0	0	0	0	0	0	0	0	0	0	0	0	1	0	0	0	0	0	0	0	0	0	0	0
5-2-E-194	2019	LPA	Rural	F	648		CTX-M-15	Chromosomal	1	0	0	1	0	0	0	0	0	0	0	0	0	0	0	0	1	0	0	0	0	0	0	0	0	0	1	0	0	1	0	1	0	0	0	0	0	0	0	0	0
5-2-E-44	2019	LPA	Rural	F	648		CTX-M-15	Chromosomal	1	0	0	1	0	0	0	0	0	0	0	0	0	0	0	0	1	0	0	0	0	0	0	0	0	0	1	0	0	1	0	0	0	0	0	0	0	0	0	0	0
4-1-E-217	2021	CBM	Urban	F	648		CTX-M-104	Plasmid	1	0	0	0	0	0	0	1	0	0	0	0	0	0	1	0	0	0	0	0	0	0	0	0	0	0	0	0	0	1	0	0	0	0	0	0	0	0	0	0	0
5-4-E-132	2019	LPA	Rural	B1	683	fimH121	CTX-M-1	Plasmid	0	0	0	0	0	0	0	0	0	0	0	0	0	1	0	0	0	0	0	0	0	0	0	0	0	0	0	0	0	0	0	0	0	0	0	0	0	0	0	0	0
3-6-E-164	2021	Biolabunilabs	Semi-urban	A	744	fimH54	CTX-M-14	Plasmid	0	1	0	0	0	0	0	1	0	0	1	0	0	0	0	1	0	0	0	0	0	0	0	0	0	0	0	0	0	1	0	0	0	0	0	0	0	0	0	0	0
3-4-E-8	2019	Biolabunilabs	Semi-urban	D	925	fimH47	CTX-M-14	Unclassified	0	0	0	0	0	0	0	0	0	0	1	1	1	0	0	1	0	0	0	0	0	0	0	0	0	0	0	0	0	1	0	0	0	0	0	0	0	0	0	0	1
6-1-E-36	2019	Medilys	Semi-urban	D	925	fimH47	CTX-M-14	Unclassified	0	0	0	0	0	0	0	0	0	0	1	1	1	0	0	1	0	0	0	0	0	0	0	0	0	0	0	0	0	1	0	0	0	0	0	0	0	0	0	0	1
5-3-E-201	2019	LPA	Rural	B1	940	fimH1516	CTX-M-15	Plasmid	0	0	0	1	0	0	0	0	0	0	0	1	0	0	0	0	1	0	0	0	0	0	0	0	0	0	0	0	0	1	0	0	0	0	0	0	0	0	0	0	0
2-1-E-114	2019	BiogroupeLCD	Rural	E	950	fimH31	CTX-M-14	Plasmid	0	0	0	0	0	0	0	0	0	1	1	1	1	0	0	1	0	0	0	0	0	0	0	0	0	0	1	0	0	1	0	0	0	0	0	0	0	0	0	0	1
2-1-E-55	2019	BiogroupeLCD	Rural	E	950	fimH31	CTX-M-14	Plasmid	0	0	0	0	0	0	0	0	0	1	1	1	1	0	0	1	0	0	0	0	0	0	0	0	0	0	1	0	0	1	0	0	0	0	0	0	0	0	0	0	1
5-2-E-192	2019	LPA	Rural	B2	998	fimH76	CTX-M-14	Plasmid	0	0	0	0	0	0	0	0	0	0	0	0	0	0	0	1	0	0	0	0	0	0	0	0	0	0	0	0	0	0	0	0	0	0	0	0	0	0	0	0	0
5-1-E-131	2019	LPA	Urban	B2	1193	fimH64	CTX-M-27 + CTX-M-55	Plasmid + Chromosomal	0	0	0	0	0	0	0	1	0	0	0	1	1	0	0	0	0	0	0	1	0	0	1	0	0	0	0	0	0	0	0	0	0	0	0	0	0	0	0	0	0
4-1-E-219	2021	CBM	Urban	B2	1193	fimH64	CTX-M-15	Plasmid	0	0	0	0	0	0	0	0	0	0	0	0	0	0	0	0	1	0	0	0	0	0	0	0	0	0	0	0	0	1	0	0	0	0	0	0	0	0	0	0	0
2-1-E-275	2021	BiogroupeLCD	Rural	B2	1193	fimH64	CTX-M-15	Plasmid	1	0	0	1	0	0	0	0	0	0	0	0	0	0	0	0	1	0	0	0	0	0	0	0	0	0	1	0	0	0	0	0	0	0	0	0	0	0	0	0	0
2-2-E-115	2019	BiogroupeLCD	Semi-urban	B2	1193	fimH64	CTX-M-15	Chromosomal	1	0	0	1	0	0	0	0	0	0	0	1	1	0	0	0	1	0	0	0	0	0	0	0	0	0	1	0	0	1	0	0	0	0	0	0	0	0	0	0	0
2-2-E-120	2019	BiogroupeLCD	Semi-urban	B2	1193	fimH64	CTX-M-15	Chromosomal	1	0	0	1	0	0	0	0	0	0	0	1	1	0	0	0	1	0	0	0	0	0	0	0	0	0	1	0	0	1	0	0	0	0	0	0	0	0	0	0	0
2-2-E-255	2021	BiogroupeLCD	Semi-urban	B2	1193	fimH64	CTX-M-15	Chromosomal	1	0	0	1	0	0	0	0	0	0	0	1	1	0	0	0	1	0	0	0	0	0	0	0	0	0	1	0	0	0	0	0	0	0	0	0	0	0	0	0	0
2-2-E-256	2021	BiogroupeLCD	Semi-urban	B2	1193	fimH64	CTX-M-15	Chromosomal	1	0	0	1	0	0	0	0	0	0	0	1	1	0	0	0	1	0	0	0	0	0	0	0	0	0	1	0	0	0	0	0	0	0	0	0	0	0	0	0	0
2-3-E-111	2019	BiogroupeLCD	Semi-urban	B2	1193	fimH64	CTX-M-15	Plasmid	0	0	0	0	0	0	0	0	0	0	0	1	1	0	0	0	1	0	0	0	0	0	0	0	0	0	0	0	0	1	0	0	0	0	0	0	0	0	0	0	0
6-2-E-102	2019	Medilys	Rural	B2	1193	fimH64	CTX-M-27	Plasmid	0	0	0	0	0	0	0	1	0	0	0	1	1	0	0	0	0	0	0	1	0	0	0	0	0	0	0	0	0	0	0	0	0	0	0	0	0	0	0	0	0
3-4-E-165	2021	Biolabunilabs	Semi-urban	B2	1193	fimH64	CTX-M-15	Chromosomal	1	0	0	0	0	0	0	1	0	0	0	0	0	0	0	0	1	0	0	0	0	0	0	0	0	0	1	0	0	0	0	0	0	0	0	0	0	0	0	0	0
1-3-E-82	2019	Bclab	Urban	B2	1456		CTX-M-15	Chromosomal	1	0	0	1	1	0	0	0	0	0	0	0	0	0	0	0	1	0	0	0	0	0	0	0	0	0	1	0	0	1	0	0	0	0	0	0	0	0	0	0	0
3-4-E-166	2021	Biolabunilabs	Semi-urban	B1	1723	fimH38	CTX-M-15	Chromosomal	0	0	0	0	0	0	0	0	0	0	0	0	0	0	0	0	1	0	0	0	0	0	0	0	0	0	0	0	0	0	0	0	0	0	0	0	0	0	0	0	0
5-2-E-195	2019	LPA	Rural	B2	2015	fimH197	CTX-M-1	Plasmid	1	0	0	1	0	0	0	1	0	0	0	0	0	1	0	0	0	0	0	0	0	0	0	0	0	0	1	0	0	1	0	0	0	0	0	0	0	0	0	0	0
6-1-E-38	2019	Medilys	Semi-urban	B1	2077	fimH32	CTX-M-15	Chromosomal	0	0	0	0	0	0	0	0	0	0	0	0	0	0	0	0	1	0	0	0	0	0	0	0	0	0	0	0	0	0	0	0	0	0	0	0	0	0	0	0	0
3-6-E-23	2019	Biolabunilabs	Semi-urban	B1	2599	fimH32	SHV-12	Plasmid	0	0	0	0	0	0	0	1	0	0	0	0	0	0	0	0	0	0	0	0	0	0	0	0	1	0	0	0	0	1	0	0	0	0	0	0	0	0	0	0	0
2-2-E-267	2021	BiogroupeLCD	Semi-urban	D	3268	fimH54	CTX-M-15	Plasmid	0	0	0	0	0	0	0	0	0	0	0	0	0	0	0	0	1	0	0	0	0	0	0	0	0	0	0	0	0	0	0	0	0	0	0	0	0	0	0	0	0
1-4-E-279	2021	Bclab	Rural	A	4981		CTX-M-15	Plasmid	0	0	0	0	0	0	0	1	0	0	1	1	1	0	0	0	1	0	0	0	0	0	0	0	0	0	0	0	0	1	0	0	0	0	0	0	0	0	0	0	0
4-2-E-251	2021	CBM	Urban	A	4981		CTX-M-15	Plasmid	0	0	0	0	1	1	0	0	0	0	0	0	0	0	0	0	1	0	0	0	0	0	0	0	0	0	0	0	0	1	0	0	0	0	0	0	0	0	0	0	0
3-7-E-162	2021	Biolabunilabs	Semi-urban	A	5295		CTX-M-15	Chromosomal	0	0	0	0	0	0	0	0	0	0	0	0	0	0	0	0	1	0	0	0	0	0	0	0	0	0	0	0	0	0	0	0	0	0	0	0	0	0	0	0	0
4-2-E-250	2021	CBM	Urban	B2	5924	fimH21	CTX-M-1	Plasmid	0	0	0	0	0	0	0	1	0	1	0	1	1	1	0	0	0	0	0	0	0	0	0	0	0	0	0	0	0	1	0	0	0	0	0	0	0	0	0	0	0
3-4-E-177	2021	Biolabunilabs	Semi-urban	B1	6259	fimH32	CTX-M-15	Plasmid	0	0	0	0	0	0	0	0	0	0	0	0	0	0	0	0	1	0	0	0	0	0	0	0	0	0	0	0	0	0	0	0	0	0	0	0	0	0	0	0	0
3-4-E-241	2021	Biolabunilabs	Semi-urban	B2	10320	fimH10	CTX-M-15	Chromosomal	0	0	0	0	0	0	0	0	0	0	0	0	0	0	0	0	1	0	0	0	0	0	0	0	0	0	0	0	0	0	0	0	0	0	0	0	0	0	0	0	0
3-7-E-159	2021	Biolabunilabs	Semi-urban	B2	13281	fimH5	CTX-M-15	Plasmid	0	0	0	1	0	0	0	0	0	1	0	1	1	0	0	0	1	0	0	0	0	0	0	0	0	0	1	0	0	1	0	0	0	0	0	0	0	0	0	0	1
1-4-E-280	2021	Bclab	Rural	D	13292	fimH5	CTX-M-14	Chromosomal	1	0	0	0	0	0	0	1	0	0	0	0	0	0	0	1	0	0	0	0	0	0	0	0	0	0	0	0	0	1	0	0	0	0	0	0	0	0	0	0	0
[truncated: 339 more columns]

## Sheet: Staphylococcus
Strain_numer	Sampling year	Laboratory	Geographical origin	ST	CC	Sccmec type	spaTyping	aac(6')-aph(2'')	aadD	ant(6)-Ia	ant(9)-Ia	aph(3')-III	blaZ	mecA	cat(pC221)	fexA	dfrG	erm(A)	erm(C)	vga(A)V	fusC	fusA_L461S	fusA_L461F	tet(K)	tet(L)	tet(M)	qacA	qacD	gyrA_E88K	gyrA_S84A	gyrA_S84L	gyrA_S84V	gyrA_S85P	parC_E84K	parC_S80F	parC_S80Y	parE_D432N	parE_D432H	clfA	clfB	eap/map	ebp	fnbA	fnbB	sdrC	sdrD	sdrE	esxA	esxB
4-2-S-72	2019	CBM	Urban	398	398	4	t899	0	0	0	0	0	1	1	0	0	0	0	0	1	0	0	0	0	0	1	0	0	0	0	0	0	0	0	1	0	0	0	0	0	0	0	0	0	0	0	0	1	0
3-4-S-30	2019	Biolabunilabs	Semi-urban	5	5	6	t777	0	0	0	0	0	1	1	0	0	0	0	0	0	0	0	0	0	0	0	0	0	0	0	1	0	0	1	1	0	0	0	0	0	0	1	0	0	0	0	1	1	1
3-7-S-236	2021	Biolabunilabs	Semi-urban	5	5	6	t777	0	0	0	0	0	1	1	0	0	0	0	0	0	0	0	0	0	0	0	0	0	0	0	1	0	0	1	1	0	0	0	0	0	0	1	0	0	0	0	1	1	1
3-4-S-173	2021	Biolabunilabs	Semi-urban	5	5	6	t777	0	0	0	0	0	1	1	0	0	0	0	0	0	0	0	0	0	0	0	0	0	0	0	1	0	0	1	1	0	0	0	0	0	0	1	0	0	0	0	1	1	1
2-1-S-266	2021	BiogroupeLCD	Rural	5	5	6	t777	0	0	0	0	0	1	1	0	0	0	0	0	0	0	0	0	0	0	0	0	0	0	0	1	0	0	1	1	0	0	0	0	0	0	1	0	0	0	0	1	1	1
2-1-S-274	2021	BiogroupeLCD	Rural	5	5	6	t777	0	0	0	0	0	1	1	0	0	0	0	0	0	0	0	0	0	0	0	0	0	0	0	1	0	0	1	1	0	0	0	0	0	0	1	0	0	0	0	1	1	1
3-4-S-181	2021	Biolabunilabs	Semi-urban	5	5	6	t777	0	0	0	0	0	1	1	0	0	0	0	0	0	0	0	0	0	0	0	0	0	0	0	1	0	0	1	1	0	0	0	0	0	0	1	0	0	0	0	1	1	1
3-7-S-170	2021	Biolabunilabs	Semi-urban	5	5	6	t777	0	0	0	0	0	0	1	0	0	0	0	0	0	0	0	1	0	0	0	0	0	0	0	1	0	0	1	1	0	0	0	0	0	0	1	0	0	0	0	1	1	1
3-7-S-182	2021	Biolabunilabs	Semi-urban	5	5	6	t777	0	0	0	0	0	1	1	0	0	0	0	0	0	0	0	1	0	0	0	0	0	0	0	1	0	0	1	1	0	0	0	0	0	0	1	0	0	0	0	1	1	1
3-7-S-27	2019	Biolabunilabs	Semi-urban	5	5	6	t777	0	0	0	0	0	1	1	0	0	0	0	0	0	0	0	0	0	0	0	0	0	0	0	1	0	0	1	1	0	0	0	0	0	0	1	0	0	0	0	1	1	1
4-1-S-231	2021	CBM	Urban	5	5	6	t777	0	0	0	0	0	1	1	0	0	0	0	0	0	0	0	0	0	0	0	0	0	0	0	1	0	0	1	1	0	0	0	0	0	0	1	0	0	0	0	1	1	1
4-1-S-232	2021	CBM	Urban	5	5	6	t777	0	0	0	0	0	1	1	0	0	0	0	0	0	0	0	0	0	0	0	0	0	0	0	1	0	0	1	1	0	0	0	0	0	0	1	0	0	0	0	1	1	1
4-2-S-70	2019	CBM	Urban	5	5	6	t777	0	0	0	0	0	1	1	0	0	0	0	0	0	0	0	0	0	0	0	0	0	0	0	1	0	0	1	1	0	0	0	0	0	0	1	0	0	0	0	1	1	1
4-2-S-74	2019	CBM	Urban	5	5	6	t777	0	0	0	0	0	1	1	0	0	0	0	0	0	0	0	0	0	0	0	0	0	0	0	1	0	0	1	1	0	0	0	0	0	0	1	0	0	0	0	1	1	1
5-2-S-213	2019	LPA	Rural	1568	5	6	t777	0	0	0	0	0	0	1	0	0	0	0	0	0	0	0	0	0	0	0	0	0	0	0	0	0	1	1	1	0	0	0	0	0	0	1	0	0	0	0	1	1	1
5-2-S-288	2021	LPA	Rural	5	5	6	t777	0	0	0	0	0	1	1	0	0	0	0	0	0	0	0	0	0	0	0	0	0	0	0	1	0	0	1	1	0	0	0	0	0	0	1	0	0	0	0	1	1	1
5-2-S-47	2019	LPA	Rural	5	5	6	t777	0	0	0	0	0	0	1	0	0	0	0	0	0	0	0	0	0	0	0	0	0	0	0	1	0	0	1	1	0	0	0	0	0	0	1	0	0	0	0	1	1	1
5-3-S-215	2021	LPA	Rural	1568	5	6	t777	0	0	0	0	0	1	1	0	0	0	0	0	0	0	0	0	0	0	0	0	0	0	0	1	0	0	1	1	0	0	0	0	0	0	1	0	0	0	0	1	1	1
6-2-S-109	2019	Medilys	Rural	5	5	6	t777	0	0	0	0	0	0	1	0	0	0	0	0	0	0	0	0	0	0	0	0	0	0	0	1	0	0	1	1	0	0	0	0	0	0	1	0	0	0	0	1	1	1
3-1-S-171	2021	Biolabunilabs	Rural	8	8	4	t723	0	0	0	0	0	1	1	0	0	0	0	0	0	0	0	0	0	0	0	0	0	0	0	1	0	0	0	0	1	0	0	0	0	0	1	0	0	0	0	0	1	1
3-7-S-25	2019	Biolabunilabs	Semi-urban	8	8	4	t723	0	1	0	0	0	1	1	0	0	0	0	0	0	0	0	0	0	0	0	0	0	0	0	1	0	0	0	0	1	0	0	1	0	0	1	0	0	0	0	0	1	1
4-1-S-145	2019	CBM	Urban	88	88	4	t690	0	0	0	0	0	0	1	0	0	0	0	0	0	0	0	0	0	0	0	0	0	0	0	0	0	0	0	0	0	0	0	0	0	0	1	0	0	0	0	0	1	1
5-1-S-286	2021	LPA	Urban	5	5	6	t688	0	0	0	0	0	1	1	0	1	0	0	0	0	1	0	0	0	0	1	0	0	0	0	0	0	0	0	0	0	0	0	0	0	0	1	0	0	0	0	0	1	1
3-4-S-175	2021	Biolabunilabs	Semi-urban	1	1	4	t591	0	0	1	0	1	1	1	0	0	0	0	1	0	0	0	0	1	0	0	0	0	0	0	0	0	0	0	0	0	0	0	0	0	1	1	1	1	1	1	1	1	1
3-2-S-129	2019	Biolabunilabs	Semi-urban	5	5	4	t535	0	1	0	0	0	1	1	0	0	0	0	0	0	0	0	0	0	0	0	0	0	0	0	0	0	0	0	0	0	0	0	0	0	0	1	0	0	0	0	1	1	1
3-4-S-235	2021	Biolabunilabs	Semi-urban	398	398	4	t4132	0	0	0	0	0	1	1	0	0	0	0	0	1	0	0	0	0	0	1	0	0	0	0	1	0	0	0	1	0	0	0	0	0	0	0	0	0	0	0	0	1	0
3-4-S-31	2019	Biolabunilabs	Semi-urban	5	5	4	t311	0	1	0	0	0	1	1	0	0	0	0	1	0	0	0	0	0	1	0	0	0	0	0	0	0	0	0	0	0	0	0	0	0	0	1	0	0	0	0	1	1	1
5-3-S-285	2021	LPA	Rural	5283	5	4	t304	0	0	0	0	0	1	1	0	0	0	0	0	0	0	0	0	0	0	0	0	0	0	0	0	0	0	0	0	0	0	0	0	0	1	1	0	0	0	0	0	1	1
2-2-S-52	2019	BiogroupeLCD	Semi-urban	5	5	6	t2379	0	0	0	0	0	1	1	0	0	0	0	0	0	0	0	0	0	0	0	0	0	0	0	1	0	0	1	1	0	0	0	0	0	0	1	0	0	0	0	1	1	1
5-2-S-287	2021	LPA	Rural	8	8	4	t190	0	0	0	1	0	1	1	0	0	0	1	0	0	0	0	0	0	0	0	0	0	0	0	1	0	0	0	0	1	1	0	0	0	0	1	0	0	0	0	0	1	1
5-2-S-290	2021	LPA	Rural	8	8	4	t190	0	0	0	1	0	1	1	0	0	0	1	0	0	0	0	0	0	0	0	0	0	0	0	1	0	0	0	0	1	1	0	0	0	0	1	0	0	0	0	0	1	1
1-1-S-283	2021	Bclab	Urban	4110	1	4	t174	0	0	1	0	1	1	1	0	0	0	0	0	0	0	0	0	1	0	0	0	0	0	0	0	0	0	0	0	0	0	0	0	1	1	1	1	0	0	1	1	1	1
4-2-S-71	2019	CBM	Urban	8	8	4	t1709	0	0	0	0	0	1	1	1	0	0	0	0	1	0	0	0	0	0	0	0	0	0	0	1	0	0	0	0	1	0	0	0	0	0	1	0	0	0	0	0	1	1
6-1-S-40	2019	Medilys	Semi-urban	8	8	4	t1709	0	0	0	0	0	1	1	0	0	0	0	0	1	0	0	0	0	0	0	0	0	0	0	1	0	0	0	0	1	0	0	0	0	0	1	0	0	0	0	0	1	1
3-6-S-128	2019	Biolabunilabs	Semi-urban	8	8	5	t1476	1	0	0	0	0	1	1	0	0	1	0	0	0	0	0	0	0	0	0	0	1	0	0	0	0	0	0	0	0	0	0	0	0	0	1	0	0	0	0	0	1	1
5-2-S-48	2019	LPA	Rural	5	5	4	t1341	0	0	0	0	0	0	1	0	0	0	0	0	0	0	0	0	0	0	0	0	0	0	0	0	0	0	0	0	0	0	0	0	0	1	1	0	0	0	0	1	1	1
3-4-S-92	2019	Biolabunilabs	Semi-urban	1	1	4	t127	0	0	1	0	1	1	1	0	0	0	0	1	0	0	0	0	1	0	0	0	0	0	0	0	0	0	0	0	0	0	0	0	0	1	1	1	1	0	0	1	1	1
5-1-S-291	2021	LPA	Urban	8	8	4	t121	0	0	0	0	0	1	1	0	0	0	0	0	0	0	0	0	0	0	0	0	0	0	0	1	0	0	0	0	1	0	0	1	0	0	1	0	0	0	0	0	1	1
5-1-S-214	2021	LPA	Urban	5	5	4	t067	0	0	0	0	0	0	1	0	0	0	0	0	0	0	0	0	0	0	0	0	0	0	0	1	0	0	0	1	0	0	0	0	0	0	1	0	0	0	0	1	1	1
3-6-S-93	2019	Biolabunilabs	Semi-urban	45	45	4	t031	0	0	0	0	0	1	1	0	0	0	0	0	0	0	0	0	0	0	0	0	0	0	0	0	0	0	0	0	0	0	0	0	0	0	0	0	0	0	0	1	1	1
3-4-S-172	2021	Biolabunilabs	Semi-urban	8	8	4	t024	0	0	0	0	0	1	1	0	0	0	0	0	0	0	0	0	0	0	0	0	0	0	0	1	0	0	0	0	1	1	0	0	0	0	1	0	0	0	0	0	1	1
3-4-S-183	2021	Biolabunilabs	Semi-urban	8	8	4	t024	0	0	0	0	0	1	1	0	0	0	0	0	0	0	0	0	0	0	0	0	0	0	0	1	0	0	0	0	1	1	0	0	0	0	1	0	0	0	0	0	1	1
3-4-S-29	2019	Biolabunilabs	Semi-urban	8	8	4	t024	0	0	0	0	0	1	1	0	0	0	0	0	0	0	0	0	0	0	0	0	0	0	0	1	0	0	0	0	1	1	0	0	0	0	1	0	0	0	0	0	1	1
4-2-S-73	2019	CBM	Urban	8	8	4	t024	0	0	0	0	0	1	1	0	0	0	0	0	0	0	0	0	0	0	0	0	0	0	0	1	0	0	0	0	1	0	0	0	0	0	1	0	0	0	0	0	1	1
6-1-S-33	2019	Medilys	Semi-urban	8	8	4	t008	0	1	0	1	0	1	1	0	0	0	1	0	0	0	0	0	0	0	0	1	0	1	1	0	0	0	0	1	0	0	0	0	0	0	1	0	0	0	0	0	1	1
1-3-S-84	2019	Bclab	Urban	8	8	4	t008	0	1	0	0	0	1	1	1	0	0	0	0	0	0	0	0	0	0	0	0	0	0	0	1	0	0	0	0	1	0	0	0	0	0	1	0	0	0	0	0	1	1
2-2-S-276	2021	BiogroupeLCD	Semi-urban	8	8	4	t008	0	0	0	1	0	1	1	0	0	0	1	0	0	0	0	0	0	0	0	0	0	0	0	1	0	0	0	0	1	1	0	0	0	0	1	0	0	0	0	0	1	1
3-7-S-28	2019	Biolabunilabs	Semi-urban	8	8	4	t008	0	0	0	1	0	1	1	0	0	0	1	0	0	0	0	0	0	0	0	1	0	0	0	0	1	0	0	1	0	0	0	0	0	0	1	0	0	0	0	0	1	1
4-2-S-144	2019	CBM	Urban	8	8	4	t008	0	0	0	0	0	1	1	0	0	0	0	0	1	0	0	0	0	0	0	0	0	0	0	1	0	0	0	0	1	0	1	1	0	0	1	0	0	0	0	0	1	1
5-2-S-205	2019	LPA	Rural	8	8	4	t008	0	0	0	0	0	0	1	0	0	0	0	0	1	0	0	0	0	0	0	0	0	0	0	1	0	0	0	0	1	0	1	1	0	0	1	0	0	0	0	0	1	1
5-2-S-207	2019	LPA	Rural	8	8	4	t008	0	0	0	0	0	0	1	0	0	0	0	0	1	0	0	0	0	0	0	0	0	0	0	1	0	0	0	0	1	0	1	1	0	0	1	0	0	0	0	0	1	1
6-2-S-106	2019	Medilys	Rural	8	8	4	t008	0	1	0	1	0	0	1	0	0	0	1	0	0	0	0	0	0	0	0	0	0	1	1	0	0	0	0	1	0	0	0	0	0	0	1	0	0	0	0	0	1	1
6-2-S-108	2019	Medilys	Rural	8	8	4	t008	0	1	0	1	0	0	1	0	0	0	1	0	0	0	0	0	0	0	0	0	0	0	0	0	1	0	0	1	0	0	0	0	0	0	1	0	0	0	0	0	1	1
2-3-S-122	2019	BiogroupeLCD	Semi-urban	8	8	4	t008	0	0	0	0	0	1	1	0	0	0	0	0	1	0	0	0	0	0	0	0	0	0	0	1	0	0	0	0	1	0	1	1	0	0	1	0	0	0	0	0	1	1
2-3-S-258	2021	BiogroupeLCD	Semi-urban	8	8	4	t008	0	0	0	0	0	1	1	0	0	0	0	0	0	0	0	0	0	0	0	0	0	0	0	1	0	0	0	0	1	0	1	0	0	0	1	0	0	0	0	0	1	1
2-3-S-58	2019	BiogroupeLCD	Semi-urban	8	8	4	t008	0	0	0	0	0	1	1	0	0	0	0	0	1	0	0	0	0	0	0	0	0	0	0	1	0	0	0	0	1	0	1	1	0	0	1	0	0	0	0	0	1	1
2-3-S-59	2019	BiogroupeLCD	Semi-urban	8	8	4	t008	0	0	0	0	0	1	1	0	0	0	0	0	1	0	0	0	0	0	0	0	0	0	0	1	0	0	0	0	1	0	1	1	0	0	1	0	0	0	0	0	1	1
5-2-S-49	2019	LPA	Rural	8	8	4	t008	0	0	0	0	0	1	1	0	0	0	0	0	1	0	0	0	0	0	0	0	0	0	0	1	0	0	0	0	1	0	1	1	0	0	1	0	0	0	0	0	1	1
5-4-S-208	2019	LPA	Rural	8	8	4	t008	0	0	0	0	0	1	1	0	0	0	0	0	1	0	0	0	0	0	0	0	0	0	0	1	0	0	0	0	1	0	1	1	0	0	1	0	0	0	0	0	1	1
2-2-S-272	2021	BiogroupeLCD	Semi-urban	8	8	4	t008	0	0	0	0	0	1	1	0	0	0	0	0	0	0	0	0	0	0	0	0	0	0	0	1	0	0	0	0	1	1	0	1	0	0	1	0	0	0	0	0	1	1
6-1-S-42	2019	Medilys	Semi-urban	8	8	4	t008	0	0	0	1	0	1	1	0	0	0	1	0	0	0	0	0	0	0	0	0	0	0	0	1	0	0	0	0	1	1	0	0	0	0	1	0	0	0	0	0	1	1
2-1-S-271	2021	BiogroupeLCD	Rural	8	8	4	t002	0	0	0	0	0	0	1	0	0	0	0	0	0	1	0	0	0	0	0	0	0	0	0	1	0	0	0	0	1	1	0	1	0	0	1	0	0	0	0	0	1	1
5-3-S-46	2019	LPA	Rural	8	8	4	t002	0	0	0	0	0	0	1	1	0	0	0	0	0	1	0	0	0	0	0	0	0	0	0	1	0	0	0	0	1	1	0	0	0	0	1	0	0	0	0	0	1	1
3-6-S-174	2021	Biolabunilabs	Semi-urban	5	5	4	t002	0	0	0	0	0	1	1	0	0	0	0	0	0	0	1	0	0	0	0	0	0	0	0	1	0	0	0	1	0	0	0	0	0	0	1	0	0	0	0	0	1	1
2-3-S-123	2019	BiogroupeLCD	Semi-urban	8	8	4	11-19-21-17-34-24-22-25	0	0	0	0	0	1	1	0	0	0	0	0	0	0	0	0	0	0	0	0	0	0	0	1	0	0	1	0	1	0	0	0	0	0	1	0	0	0	0	0	1	1
3-6-S-24	2019	Biolabunilabs	Semi-urban	8	8	4	11-19-21-17-34-24-22-25	0	0	0	0	0	1	1	0	0	0	0	0	0	0	0	0	0	0	0	0	0	0	0	1	0	0	1	0	1	0	0	0	0	0	1	0	0	0	0	0	1	1
6-1-S-41	2019	Medilys	Semi-urban	8	8	4	11-19-12-34-22-24	0	1	0	0	0	1	1	0	0	0	0	0	0	0	0	0	0	0	0	0	0	0	0	1	0	0	0	0	1	0	0	1	0	0	1	0	0	0	0	0	1	1
[truncated: 117 more columns]
